# Supplementary material for: Genome-wide analysis of basic helix-loop-helix transcription factors in papaya (Carica papaya L.)
Source: PeerJ. 2020 Jul 3;8:e9319. doi: 10.7717/peerj.9319 (PMC7341539; doi:10.7717/peerj.9319)
Supplement: Supplemental Information 3 [file peerj-08-9319-s003.xlsx]

## Sheet: Sheet1
GeneID	subfamily
CpabHLH071	III
CpabHLH067	III
AtbHLH014|III
OsbHLH011|III
OsbHLH167|III
CpabHLH070	III
AtbHLH006|III
AtbHLH028|III
AtbHLH004|III
AtbHLH005|III
OsbHLH009|III
AtbHLH013|III
OsbHLH010|III
AtbHLH017|III
AtbHLH003|III
OsbHLH008|III
CpabHLH031	III
OsbHLH162|Orphans
OsbHLH163|Orphans
OsbHLH166|Orphans
AtbHLH092|IVd
OsbHLH148|IVd
OsbHLH171|IVd
OsbHLH024|IVd
OsbHLH029|IVd
OsbHLH030|IVd
AtbHLH041|IVd
OsbHLH028|IVd
OsbHLH026|IVd
OsbHLH025|IVd
OsbHLH027|IVd
OsbHLH062|IVb
OsbHLH063|IVb
AtbHLH047|IVb
OsbHLH061|IVb
OsbHLH064|IVb
CpabHLH022	IVb
AtbHLH011|IVb
AtbHLH121|IVb
CpabHLH006	IVb
OsbHLH057|IVc
OsbHLH059|IVc
OsbHLH058|IVc
OsbHLH060|IVc
AtbHLH105|IVc
CpabHLH058	IVc
AtbHLH115|IVc
CpabHLH005	IVc
AtbHLH034|IVc
CpabHLH048	IVc
AtbHLH104|IVc
OsbHLH141|II
OsbHLH142|II
AtbHLH010|II
AtbHLH089|II
AtbHLH138|II
AtbHLH091|II
OsbHLH147|Ib
OsbHLH170|Ib
AtbHLH160|Ib
OsbHLH056|Ib
AtbHLH101|Ib
AtbHLH038|Ib
AtbHLH100|Ib
AtbHLH039|Ib
OsbHLH172|Ib
AtbHLH162|Ib
OsbHLH168|Ib
OsbHLH169|Ib
AtbHLH036|Ib
AtbHLH118|Ib
AtbHLH120|Ib
AtbHLH126|Ib
AtbHLH055|Ib
AtbHLH125|Ib
OsbHLH146|Ib
OsbHLH144|Ib
AtbHLH095|Ib
CpabHLH047	Ib
CpabHLH059	Ib
AtbHLH099|Ia
CpabHLH016	Ia
AtbHLH057|Ia
AtbHLH067|Ia
OsbHLH052|Ia
AtbHLH070|Ia
OsbHLH055|Ia
AtbHLH045|Ia
CpabHLH010	Ia
AtbHLH098|Ia
OsbHLH053|Ia
OsbHLH054|Ia
CpabHLH011	Ia
OsbHLH050|Ia
OsbHLH049|Ia
AtbHLH071|Ia
OsbHLH051|Ia
AtbHLH097|Ia
CpabHLH002	Ia
CpabHLH036	Ia
OsbHLH047|Ia
OsbHLH046|Ia
AtbHLH096|Ia
AtbHLH094|Ia
OsbHLH048|Ia
CpabHLH021	Ia
OsbHLH045|Ia
OsbHLH044|Ia
AtbHLH022|Orphans
AtbHLH090|Orphans
AtbHLH029|III
OsbHLH156|III
CpabHLH028	III
CpabHLH073	III
CpabHLH026	III
AtbHLH027|III
AtbHLH035|III
OsbHLH006|III
OsbHLH007|III
OsbHLH005|Orphans
OsbHLH164|Orphans
CpabHLH066	Orphans
AtbHLH021|Orphans
CpabHLH027	IIIb
OsbHLH002|IIIb
OsbHLH001|IIIb
AtbHLH116|IIIb
CpabHLH062	IIIb
AtbHLH033|IIIb
OsbHLH155|IIIb
AtbHLH061|IIIb
AtbHLH093|IIIb
OsbHLH004|IIIb
CpabHLH019	IIIb
OsbHLH003|IIIb
CpabHLH004	IIIb
AtbHLH019|IVa
AtbHLH020|IVa
OsbHLH021|IVa
OsbHLH020|IVa
OsbHLH022|IVa
AtbHLH018|IVa
AtbHLH025|IVa
OsbHLH019|IVa
OsbHLH023|IVa
CpabHLH032	IVa
CpabHLH057	IVa
OsbHLH018|IVa
AtbHLH042|IIIf
OsbHLH017|IIIf
CpabHLH068	IIIf
CpabHLH065	IIIf
AtbHLH012|IIIf
AtbHLH001|IIIf
AtbHLH002|IIIf
OsbHLH012|IIIf
OsbHLH165|IIIf
OsbHLH013|IIIf
OsbHLH014|IIIf
OsbHLH016|IIIf
OsbHLH015|IIIf
CpabHLH055	Vb
CpabHLH024	Vb
OsbHLH042|Vb
OsbHLH043|Vb
AtbHLH051|Vb
CpabHLH023	Vb
OsbHLH037|Vb
OsbHLH035|Vb
OsbHLH036|Vb
OsbHLH038|Vb
OsbHLH039|Vb
OsbHLH040|Vb
CpabHLH035	Vb
AtbHLH032|Vb
AtbHLH030|Vb
CpabHLH061	Vb
AtbHLH106|Vb
AtbHLH107|Vb
CpabHLH069	Vb
OsbHLH041|Vb
AtbHLH102|Va
CpabHLH025	Va
AtbHLH141|Va
AtbHLH046|Va
CpabHLH045	Va
OsbHLH031|Va
OsbHLH034|Va
OsbHLH032|Va
AtbHLH135|XV
AtbHLH161|XV
AtbHLH134|XV
AtbHLH136|XV
OsbHLH175|XV
OsbHLH154|XV
OsbHLH177|XV
OsbHLH153|XV
OsbHLH173|XV
OsbHLH174|XV
OsbHLH065|X
OsbHLH078|X
AtbHLH113|X
OsbHLH066|X
OsbHLH069|X
OsbHLH077|X
OsbHLH076|X
OsbHLH075|X
AtbHLH153|X
AtbHLH154|X
AtbHLH068|X
OsbHLH072|X
OsbHLH073|X
OsbHLH074|X
AtbHLH110|X
OsbHLH071|X
AtbHLH123|X
OsbHLH067|X
AtbHLH112|X
AtbHLH103|X
AtbHLH114|X
OsbHLH070|X
OsbHLH068|X
OsbHLH134|VIIIc
OsbHLH132|VIIIc
OsbHLH133|VIIIc
OsbHLH126|VIIIc
AtbHLH083|VIIIc
AtbHLH086|VIIIc
OsbHLH125|VIIIc
CpabHLH052	VIIIc
OsbHLH127|VIIIc
CpabHLH050	VIIIc
OsbHLH131|VIIIc
CpabHLH046	VIIIc
OsbHLH129|VIIIc
OsbHLH130|VIIIc
AtbHLH139|VIIIc
AtbHLH054|VIIIc
OsbHLH128|VIIIc
AtbHLH084|VIIIc
AtbHLH085|VIIIc
AtbHLH144|XIV
OsbHLH139|XIV
OsbHLH140|XIV
OsbHLH138|XIV
AtbHLH145|XIV
AtbHLH142|XIV
AtbHLH143|XIV
OsbHLH123|VIIIb
AtbHLH140|VIIIb
CpabHLH054	VIIIb
CpabHLH008	VIIIb
CpabHLH064	VIIIb
OsbHLH124|VIIIb
AtbHLH043|VIIIb
AtbHLH040|VIIIb
OsbHLH122|VIIIb
OsbHLH121|VIIIb
OsbHLH120|VIIIb
AtbHLH037|VIIIb
AtbHLH088|VIIIb
AtbHLH087|VIIIb
CpabHLH007	VIIIb
OsbHLH117|VIIIb
OsbHLH118|VIIIb
OsbHLH119|VIIIb
AtbHLH117|VIIIa
CpabHLH049	VIIIa
OsbHLH178|VIIIa
AtbHLH053|VIIIa
AtbHLH052|VIIIa
CpabHLH015	VIIIa
CpabHLH018	VIIIa
AtbHLH155|XIII
AtbHLH156|XIII
AtbHLH157|XIII
OsbHLH149|XIII
OsbHLH150|XIII
OsbHLH151|XIII
AtbHLH159|Orphans
OsbHLH158|Orphans
OsbHLH157|Orphans
AtbHLH158|Orphans
AtbHLH146|VIIIa
AtbHLH151|Orphans
OsbHLH159|Orphans
AtbHLH150|Orphans
AtbHLH149|Orphans
AtbHLH147|Orphans
AtbHLH148|Orphans
AtbHLH109|Orphans
AtbHLH108|Orphans
AtbHLH026|VII
OsbHLH137|VII
OsbHLH135|VII
OsbHLH116|VII
OsbHLH136|VII
AtbHLH124|VII
AtbHLH132|VII
CpabHLH020	VII
AtbHLH015|VII
AtbHLH056|VII
AtbHLH127|VII
AtbHLH119|VII
AtbHLH023|VII
OsbHLH101|VII
OsbHLH102|VII
OsbHLH103|VII
AtbHLH009|VII
AtbHLH065|VII
OsbHLH104|VII
OsbHLH152|VII
AtbHLH008|VII
OsbHLH106|VII
CpabHLH014	VII
CpabHLH037	VII
OsbHLH105|VII
OsbHLH107|VII
OsbHLH108|VII
AtbHLH024|VII
CpabHLH060	VII
AtbHLH073|VII
AtbHLH072|VII
CpabHLH072	VII
OsbHLH113|VII
AtbHLH016|VII
CpabHLH063	VII
AtbHLH080|IX
AtbHLH081|IX
OsbHLH109|IX
OsbHLH110|IX
OsbHLH111|IX
AtbHLH128|IX
AtbHLH129|IX
CpabHLH053	IX
CpabHLH040	IX
AtbHLH122|IX
AtbHLH130|IX
CpabHLH041	IX
OsbHLH112|IX
OsbHLH143|IX
CpabHLH003	IX
OsbHLH100|XI
CpabHLH030	XI
OsbHLH114|XI
OsbHLH115|XI
OsbHLH098|XI
OsbHLH099|XI
CpabHLH033	XI
AtbHLH007|XI
AtbHLH059|XI
AtbHLH082|XI
AtbHLH066|XI
AtbHLH069|XI
CpabHLH001	XI
OsbHLH096|XI
OsbHLH097|XI
CpabHLH039	XII
AtbHLH137|XII
OsbHLH083|XII
OsbHLH080|XII
OsbHLH081|XII
OsbHLH093|XII
AtbHLH077|XII
AtbHLH063|XII
OsbHLH079|XII
CpabHLH017	XII
CpabHLH042	XII
AtbHLH058|XII
AtbHLH064|XII
OsbHLH090|XII
OsbHLH091|XII
OsbHLH092|XII
AtbHLH049|XII
CpabHLH044	XII
AtbHLH074|XII
OsbHLH086|XII
OsbHLH085|XII
OsbHLH084|XII
OsbHLH088|XII
OsbHLH095|XII
CpabHLH009	XII
AtbHLH048|XII
AtbHLH060|XII
CpabHLH013	XII
CpabHLH051	XII
AtbHLH031|XII
AtbHLH079|XII
OsbHLH089|XII
OsbHLH094|XII
CpabHLH043	XII
AtbHLH062|XII
AtbHLH078|XII
OsbHLH087|XII
OsbHLH176|XII
CpabHLH012	XII
CpabHLH029	XII
AtbHLH076|XII
CpabHLH034	XII
AtbHLH075|XII
CpabHLH038	XII
CpabHLH056	XII
AtbHLH044|XII
AtbHLH050|XII
